# Supplementary material for: Research Attitude and Interest among Cancer Survivors with or without Cognitive Impairment
Source: Cancers (Basel). 2023 Jun 29;15(13):3409. doi: 10.3390/cancers15133409 (PMC10340755; doi:10.3390/cancers15133409)
Supplement: Supplementary file 1 [file cancers-15-03409-s001.zip]

Archive with 1 entries (1 files):
- cancers-2413068-supplementary.pdf
